# Supplementary material for: Vm‐milR37 contributes to pathogenicity by regulating glutathione peroxidase gene VmGP in Valsa mali
Source: Mol Plant Pathol. 2020 Dec 5;22(2):243–54. doi: 10.1111/mpp.13023 (PMC7814965; doi:10.1111/mpp.13023)
Supplement: Supplementary file 10 — TABLE S1 Primers used in this study [file MPP-22-243-s010.xlsx]

## Sheet: Sheet1
Table S1 Primers used in this study
Primer	Sequence(5'-3')	Purpose
RT-Vm-milR37	GTCGTATCCAGTGCAGGGTCCGAGGTATTCGCACTGGATACGACTCAGTCT	Reverse transcription of Vm-milRNA37
Vm-milR37-F	GCCATTCTCGGCTCTGAGG	PCR & real-time PCR
Universal R	GTGCAGGGTCCGAGGT
RT-VmU6	GCTTTCTTTGGTATAGCGTGTCA	Reverse transcription
VmU6-F	GGTCAATTTGAAACAATACAGAGAAGAT	PCR & real-time PCR
VmU6-R	TCTTTGGTATAGCGTGTCATCCTTAG
Vm-milR37-OE-F	GTAGGAACCCAATCTTCAAAGAATTCCAATCATGAGAGCG	Vm-milRNA37 precursor cloning
Vm-milR37-OE-R	TGAATGTTGAGTGGAATGATGAAAGAACATCTGACCGACG
pDL2-mexp-F	ATCATTCCACTCAACATTCAGGC	Vector cloning
pDL2-mexp-R	TTTGAAGATTGGGTTCCTACGAA
pDL2-mexp-JC-F	CGTTGTCGCCTAACAGATC	Vm-milRNA37 overexpression transformants detection
pDL2-mexp-JC-R	GGGTATTGCCTTTGGACTT
Mut-R37-OE-F	TGGTAACGGATGCTAGGATCTCAGGAGACAGATGAGATAG	Generation of mutated Vm-milR37 (Mut-R37) overexpression construct
Mut-R37-OE-R	CTATCTCATCTGTCTCCTGAGATCCTAGCATCCGTTACCA
qVmGP-F	CTCACCCGTCCCTACAAATAC	Real-time PCR & PCR
qVmGP-R	TGTTGACGACCAGGACTACTT
pCAMBIA1302-pri-Vm-milR37-F	ACGGGGGACTCTTGACCATGGGAATTCCAATCATGAGAGCG	Co-expression experiment of Vm-milR37 and target or mutated target
pCAMBIA1302-pri-Vm-milR37-R	GGGGAAATTCGAGCTGGTCACCGAAAGAACATCTGACCGACG
pCAMBIA1302-VmGPtarget site-F	CACCACGTGTGAATTGGTGACCAACCAGCGGAAGAAGGGG
pCAMBIA1302-VmGPtarget site-R	GGGGAAATTCGAGCTGGTCACCCTCCCGCGCCTCTCAAG
pCAMBIA1302-VmGPmut-target site-F	AAAGGATGCCGAAGATTAGATGATGCCGACCTAGACGAATCTT
pCAMBIA1302-VmGP mut-target site-R	ATCTAATCTTCGGCATCCTTTACGGCGCAACGAAAAGGT
VmGP-1F	ATGGAGTGATGGGTTGAAATT	Target gene deletion and gene deletion mutants detection
VmGP-2R	CAGATACGGCAGAGAAATCGCAACCTCCGTTGGTTGTTGTTAGAAGGA
VmGP-3F	GTTTAGATTCCAAGTGTCTACTGCTGGCTCTTTGTTTCCTTCGTTCTT
VmGP-4R	ACCCCGTATCCCGTCTAT
VmGP-CF	AAAGTAGGCGGTGGTACAG
VmGP-CR	GCGAGTTAAAAAGACGAGAA
NEO-F	GAGGTTGCGATTTCTCTGCCGTATCTG
NEO-R	GCCAGCAGTAGACACTTGGAATCTAAAC
G852-F	TCGGCTATGACTGGGCACAACA
G850-R	GAGCGGCGATACCGTAAAGCAC
G855/R	TGTTGGGTTTGAGCTAGGTGGGGTGA
G856/F	GAATGGTCAAATCAAACTGCTAGATAT
VmGP-5F	AATCTTTACCTTTCCCCCCGC
VmGP-6R	CACTTGATCCTCTTCATGCCC
VmGP-7F	TCCCACAGCCCAAACGAC
VmGP-8R	GCTGAATGTAGACTGCTCCTCC
VmGP-CM-F	CGACTCACTATAGGGCGAATTGGGTACTCAAATTGGAGGCGATAGGACAGGGGTA	Complementation vector construction
VmGP-CM-R	CACCACCCCGGTGAACAGCTCCTCGCCCTTGCTCACCTCCTTCTTGGCAAGCTCG
